# Supplementary material for: Separation of Mercury(II) from Industrial Wastewater through Polymer Inclusion Membranes with Calix[4]pyrrole Derivative
Source: Membranes (Basel). 2022 Apr 30;12(5):492. doi: 10.3390/membranes12050492 (PMC9147343; doi:10.3390/membranes12050492)
Supplement: Supplementary file 1 [file membranes-12-00492-s001.zip]

Archive with 1 entries (1 files):
- membranes-1676312-supplementary.pdf
